# Supplementary material for: An Effectiveness Evaluation of Nucleo-Annuloplasty for Lumbar Discogenic Lesions Using Disc-FX: A Scoping Review
Source: Medicina (Kaunas). 2023 Jul 13;59(7):1291. doi: 10.3390/medicina59071291 (PMC10383110; doi:10.3390/medicina59071291)
Supplement: Supplementary file 1 [file medicina-59-01291-s001.zip]

Archive with 1 entries (1 files):
- medicina-2415786-supplementary.pdf
